# Supplementary material for: The Role of Diet, Alcohol, BMI, and Physical Activity in Cancer Mortality: Summary Findings of the EPIC Study
Source: Nutrients. 2021 Nov 28;13(12):4293. doi: 10.3390/nu13124293 (PMC8709081; doi:10.3390/nu13124293)
Supplement: Supplementary file 1 [file nutrients-13-04293-s001.zip]

Archive with 1 entries (1 files):
- nutrients-1465637-supplementary.pdf
